# Supplementary material for: Bio-Inspired Micromachined Volumetric Flow Sensor with a Big Dynamic Range for Intravenous Systems
Source: Sensors (Basel). 2022 Dec 26;23(1):234. doi: 10.3390/s23010234 (PMC9823585; doi:10.3390/s23010234)
Supplement: Supplementary file 1 [file sensors-23-00234-s001.zip]

Archive with 1 entries (1 files):
- sensors-2083907-supplementary.pdf
